# Supplementary material for: Deconstructing stereotypes: Stature, match-playing time, and performance in elite Women's World Cup soccer
Source: Front Sports Act Living. 2022 Dec 14;4:1067190. doi: 10.3389/fspor.2022.1067190 (PMC9795175; doi:10.3389/fspor.2022.1067190)
Supplement: Supplementary file 1 [file Presentation1.zip]

Archive with 4 entries (4 files):
- FIFAWC_Figures_10112022.docx
- __MACOSX/._FIFAWC_Figures_10112022.docx
- Supplemental_Files_10.11.2022.docx
- __MACOSX/._Supplemental_Files_10.11.2022.docx
