# Supplementary material for: Deconstructing stereotypes: Stature, match-playing time, and performance in elite Women's World Cup soccer
Source: Front Sports Act Living. 2022 Dec 14;4:1067190. doi: 10.3389/fspor.2022.1067190 (PMC9795175; doi:10.3389/fspor.2022.1067190)
Supplement: Supplementary file 2 [file Presentation2.zip]

Archive with 10 entries (9 files):
- Supplementary Files/
- Supplementary Files/Supplementary File 1.docx
- __MACOSX/Supplementary Files/._Supplementary File 1.docx
- Supplementary Files/._Supplementary File 1.docx
- Supplementary Files/Supplementary File 3.docx
- __MACOSX/Supplementary Files/._Supplementary File 3.docx
- Supplementary Files/._Supplementary File 3.docx
- Supplementary Files/Supplemental File 2.docx
- __MACOSX/Supplementary Files/._Supplemental File 2.docx
- Supplementary Files/._Supplemental File 2.docx
